# Supplementary material for: Unraveling the future of genomics: CRISPR, single-cell omics, and the applications in cancer and immunology
Source: Front Genome Ed. 2025 Apr 11;7:1565387. doi: 10.3389/fgeed.2025.1565387 (PMC12021818; doi:10.3389/fgeed.2025.1565387)
Supplement: Supplementary file 1 [file Table2.xlsx]

## Sheet: Sheet1
Supplementary Table 2: Overview of Preprocessing and downstream analysis tool for CRISPR screens
Tool	System	Weblink	Tool system
CRISPResso1/2	Cas9, Cas9-orthologs, Base-editing and Prime editing	http://crispresso2.pinellolab.org/submission	Web/Standalone
MAGeCK	Cas9, CRISPRi/a	https://sourceforge.net/projects/mageck/	Standalone
MAGecCK-VISPR	Cas9,CRISPRi/a	https://bitbucket.org/liulab/mageck-vispr/src/master/	Standalone
CRISPR-GA	Cas9	http://crispr-ga.net/	Standalone
Microhomology-predictor	Cas9,ZFIN,TALEN	http://www.rgenome.net/mich-calculator/	Web/Standalone
CrispRvariants	Cas9	https://github.com/markrobinsonuzh/CrispRVariants	Standalone
caRpools	Cas9	https://github.com/boutroslab/caRpools	Standalone
