# Supplementary material for: Unraveling the future of genomics: CRISPR, single-cell omics, and the applications in cancer and immunology
Source: Front Genome Ed. 2025 Apr 11;7:1565387. doi: 10.3389/fgeed.2025.1565387 (PMC12021818; doi:10.3389/fgeed.2025.1565387)
Supplement: Supplementary file 3 [file Table4.xlsx]

## Sheet: Sheet1
Supplementary Table 4: Comparison of different Single-cell CRISPR Screens
Feature	Perturb-seq	CROP-seq	CRISP-seq	Perturb-map
Year Introduced	2016	2017	2016	2022
Delivery Mechanism	Lentivrial vectors	Lentivrial vectors	Lentivrial vectors	Lentivrial vectors
Barcoding Strategy	sgRNA-specific barcoding	sgRNA itself serves as barcode	sgRNA-specific barcoding	Spatially barcoded perturbations
Key Application	Mapping transcriptional responses to CRISPR perturbations	Single-cell CRISPR screens with simplified workflow	Early demonstration of CRISPR-scRNA-seq integration	Mapping spatial transcriptomic responses to CRISPR perturbations
Advantages	High-throughput, efficient for large-scale gene function studies, robust data integration	Streamlined delivery, cost-effective, easy-to-use for diverse experiments	Proof-of-concept for linking perturbation to transcriptomics	Preserves tissue architecture, integrates spatial transcriptomics, enables high-throughput fuctional genomics
Limitations	Requires advanced bioinformatics analysis, bach effects need correction	Lower throughput than Perturb-seq; limited multiomic integration	Less scalable; requires custom protocols for broad application	Higher computational complexity, limited resolution in some spatial technologies
