# Supplementary material for: Unraveling the future of genomics: CRISPR, single-cell omics, and the applications in cancer and immunology
Source: Front Genome Ed. 2025 Apr 11;7:1565387. doi: 10.3389/fgeed.2025.1565387 (PMC12021818; doi:10.3389/fgeed.2025.1565387)
Supplement: Supplementary file 4 [file Table1.xlsx]

## Sheet: Sheet1
Supplementary Table 1: Overveiw of SpCas9 variants
CRISPR system	Varaint type	Mutation region
SpCas9	Orignial	No Mutation
eSpCas9	Canonical	HNH, RuvcIII
HypaCas9	Canonical	REC3
SpCas9-HF1	Canonical	REC3, L2
Sniper-Cas9	Canonical	REC3,RuvCII, and HNH
SpCas9-VQR	Non-Canonical	PI domain
SpCas9-VRER	Non-Canonical	PI domain
SpCas9-VRQR	Non-Canonical	PI domain
SpCas9-NG	Non-Canonical	PI domain
SpCas9-HF1-VRQR	Non-Canonical	PI domain, REC region
