# Supplementary material for: Unraveling the future of genomics: CRISPR, single-cell omics, and the applications in cancer and immunology
Source: Front Genome Ed. 2025 Apr 11;7:1565387. doi: 10.3389/fgeed.2025.1565387 (PMC12021818; doi:10.3389/fgeed.2025.1565387)
Supplement: Supplementary file 5 [file Table5.xlsx]

## Sheet: Sheet1
Supplementary Table 5: Clinical and theurapetic applications using CRISPR
Delivery Method	Type	Advantages	Limitations	Applications
AAV (Adeno-Associated Virus)	Viral	Long-term expression, low immunogenicity	Small cargo capacity (-4.7Kb), potential for immune response	Liver, muscle,eye,CNS gene therapy(e.g., CRISPR-based therapies for genetic disorders)
Lentivirus	Viral	Can integrate into genome for long-term effectgs large cargo capacity	Risk of insertional mutagenesis, higher immune response	Cancer gene therapy, hematopoietic stem cell editing
Adenovirus	Viral	Large payload capacity, transient expression	Strong immune response, risk of toxicity	Cancer gene therapy, vaccine development
Lipid Nanoparticles (LNPs)	Non-viral	Safe, scalable, effective for mRNA with CRISPR delivery	Short-lived expression,potential off-target effects	Liver-targeted therapies (e.g., NTLA-2001 for ATTR amuloidosis), cancer treatments
Polymeric & Peptide Based Nanoparticles	Non-viral	Biocompatible, flexible design	Lower delivery efficiency than viral methods	Emerging cancer thereapies, neurodegenerative disease
Electroporation	Physical	High efficiency, transient expression	Requires direct tissue access, can cause cell damage	Skin and muscle gene editing, some cancer applications
Hydrodynamic injection	Physical	High efficiency, liver targeting	High volume injections can cause tissue damage	Liver gene therapy(e.g., hemophilia
Direct Conjugation	Non-viral	High Specificit, potential for systemic delivery	Requires optimization for efficiency and stability	Neurological disorders, targeted cancer therapies
Extracellular vesicles/Exosomes	Non-viral	Natural biocompatibility, minimal immune response	Limited production scalability, cargo loading efficiency	Neurodengerative diseases, targeted gene editing
CRISPR-Gold (Gold Nanoparticles)	Non-viral	High precision, non-toxic	Still early-stage research	Muscular dystrophy, eye disorders
Aptamer-Guided delivery	Non-viral	High target specificity, adaptable	Experimental, requires further development	Cancer immunotherapy, precision gene editing
